# Supplementary material for: Ecological Overlap and Horizontal Gene Transfer in Staphylococcus aureus and Staphylococcus epidermidis
Source: Genome Biol Evol. 2015 Apr 16;7(5):1313–28. doi: 10.1093/gbe/evv066 (PMC4453061; doi:10.1093/gbe/evv066)
Supplement: Supplementary Data [file supp_evv066_suppl_data.zip]

Archive with 13 entries (13 files):
- Table S6.xlsx
- Figure S1.pdf
- Figure S2.pdf
- Figure S3.pdf
- Figure S4.pdf
- Figure S5.pdf
- File S1.rar
- New Microsoft Office Word Document.docx
- Table S1.xlsx
- Table S2.pdf
- Table S3.pdf
- Table S4.pdf
- Table S5.docx
