# Supplementary material for: Ecological Overlap and Horizontal Gene Transfer in Staphylococcus aureus and Staphylococcus epidermidis
Source: Genome Biol Evol. 2015 Apr 16;7(5):1313–28. doi: 10.1093/gbe/evv066 (PMC4453061; doi:10.1093/gbe/evv066)
Supplement: Supplementary Data [file supp_evv066_suppl_data.zip › Table S6.xlsx]

## Sheet: Sheet1
Table S6. Summary of statistics on genome sequence assemblies quality. These statistics were calculated in BIGSdb.
Species	Identifier	Strain name	Number of contigs	Minimum size of contig	Maximum size of contig	Average size of contig	N50 statistic	N90 statistic	N95 statistic	Accession number
S. epidermidis	1	ATCC 12228	1	2499279	2499279	2499279	2499279	2499279	2499279	AE015929
S. epidermidis	2	RP62A	1	2616530	2616530	2616530	2616530	2616530	2616530	CP000029
S. aureus	3	JH1	1	2906507	2906507	2906507	2906507	2906507	2906507	CP000736
S. aureus	4	N315	1	2814816	2814816	2814816	2814816	2814816	2814816	BA000018
S. aureus	5	TW20	1	3043210	3043210	3043210	3043210	3043210	3043210	FN433596
S. aureus	7	04-02981	1	2821452	2821452	2821452	2821452	2821452	2821452	CP001844.2
S. aureus	8	RF122	1	2742531	2742531	2742531	2742531	2742531	2742531	AJ938182.1
S. aureus	9	11819-97	1	2846546	2846546	2846546	2846546	2846546	2846546	CP003194.1
S. aureus	10	71193	1	2715000	2715000	2715000	2715000	2715000	2715000	CP003045.1
S. aureus	11	COL	1	2809422	2809422	2809422	2809422	2809422	2809422	CP000046
S. aureus	12	ECT-R 2	1	2729540	2729540	2729540	2729540	2729540	2729540	FR714927
S. aureus	13	ED133	1	2832478	2832478	2832478	2832478	2832478	2832478	CP001996.1
S. aureus	14	ED98	4	1442	2824404	711886	2824404	2824404	2824404	CP001781.1
S. aureus	15	HO 5096 0412	1	2832299	2832299	2832299	2832299	2832299	2832299	HE681097.1
S. aureus	16	JH9	1	2906700	2906700	2906700	2906700	2906700	2906700	CP000703.1
S. aureus	17	JKD6159	1	2811435	2811435	2811435	2811435	2811435	2811435	CP002114.2
S. aureus	18	LGA251	1	2750834	2750834	2750834	2750834	2750834	2750834	FR821779.1
S. aureus	19	M013	1	2788636	2788636	2788636	2788636	2788636	2788636	CP003166.1
S. aureus	20	MRSA 252	1	2902619	2902619	2902619	2902619	2902619	2902619	BX571856.1
S. aureus	21	MSSA476	1	2799802	2799802	2799802	2799802	2799802	2799802	BX571857.1
S. aureus	22	MW2	1	2820462	2820462	2820462	2820462	2820462	2820462	BA000033.2
S. aureus	23	Mu3	1	2880168	2880168	2880168	2880168	2880168	2880168	AP009324.1
S. aureus	24	Mu50	1	2878529	2878529	2878529	2878529	2878529	2878529	BA000017.4
S. aureus	25	NCTC 8325	1	2821361	2821361	2821361	2821361	2821361	2821361	CP000253.1
S. aureus	26	ST398	1	2872582	2872582	2872582	2872582	2872582	2872582	AM990992.1
S. aureus	27	T0131	1	2913900	2913900	2913900	2913900	2913900	2913900	CP002643.1
S. aureus	28	TCH60	1	2802675	2802675	2802675	2802675	2802675	2802675	CP002110.1
S. aureus	29	USA300_FPR3757	1	2872769	2872769	2872769	2872769	2872769	2872769	CP000255.1
S. aureus	30	USA300_TCH1516	1	2872915	2872915	2872915	2872915	2872915	2872915	CP000730.1
S. aureus	31	VC40	1	2692570	2692570	2692570	2692570	2692570	2692570	CP003033.1
S. aureus	32	JKD6008	1	2924344	2924344	2924344	2924344	2924344	2924344	CP002120.1
S. aureus	33	Newman	1	2878897	2878897	2878897	2878897	2878897	2878897	AP009351.1
S. aureus	35	VCU006	37	552	523896	72414	250327	68207	24622	AGTZ00000000
S. epidermidis	37	14.1.R1.SE	131	580	153249	19510	38797	10482	6164	AGUC00000000
S. epidermidis	38	BCM-HMP0060	115	205	209838	22200	60334	16386	9427	ACHE00000000
S. epidermidis	39	FRI909	56	126	453809	45391	129563	44840	22273	AENR00000000
S. epidermidis	41	M23864:W2(grey)	134	492	263768	37116	82727	21656	11065	ADMU00000000
S. epidermidis	42	NIH04003	61	203	442487	40875	95333	28353	22216	AKHJ00000000
S. epidermidis	43	NIH04008	130	232	248427	21059	55960	13358	7396	AKHF00000000
S. epidermidis	44	NIH05001	174	206	152427	15052	41387	7663	4069	AKHE00000000
S. epidermidis	45	NIH05003	66	208	325390	36550	112666	25446	19808	AKHI00000000
S. epidermidis	46	NIH05005	73	229	288367	34154	112534	40334	11881	AKHD00000000
S. epidermidis	47	NIH051475	91	238	430957	27567	82215	24607	12260	AKHL00000000
S. epidermidis	48	NIH051668	76	202	202652	35445	94672	26149	12675	AKHK00000000
S. epidermidis	49	NIH06004	76	240	332913	34433	88654	26216	13477	AKHH00000000
S. epidermidis	50	NIH08001	68	208	328303	36904	88613	30766	19703	AKHG00000000
S. epidermidis	51	NIHLM001	87	205	163801	30068	96622	18571	12138	AKHC00000000
S. epidermidis	52	NIHLM003	72	201	460068	36074	120024	22099	14334	AKHB00000000
S. epidermidis	53	NIHLM008	45	229	574007	54435	180423	49693	35002	AKHA00000000
S. epidermidis	54	NIHLM015	43	204	460474	56893	188412	65082	25003	AKGZ00000000
S. epidermidis	55	NIHLM018	64	210	195452	38715	100250	25296	16355	AKGY00000000
S. epidermidis	56	NIHLM020	64	219	476238	37139	111908	26276	20267	AKGW00000000
S. epidermidis	57	NIHLM021	72	201	191033	34658	77530	22796	16705	AKGV00000000
S. epidermidis	58	NIHLM023	87	201	302392	29224	166800	56134	22508	AKGU00000000
S. epidermidis	59	NIHLM031	64	210	300087	39593	116494	34719	18006	AKGX00000000
S. epidermidis	60	NIHLM037	68	209	305047	36315	108277	25048	15745	AKGT00000000
S. epidermidis	61	NIHLM039	66	201	301629	38239	141870	55536	26435	AKGS00000000
S. epidermidis	62	NIHLM040	62	212	502516	41255	129468	35510	19436	AKGR00000000
S. epidermidis	63	NIHLM049	56	215	547912	44286	125653	47610	24723	AKGQ00000000
S. epidermidis	64	NIHLM053	129	207	144432	19812	75775	20077	10335	AKGP00000000
S. epidermidis	65	NIHLM057	104	200	303978	24465	210416	39407	22539	AKGO00000000
S. epidermidis	66	NIHLM061	61	201	294569	42395	127052	42329	22445	AKGN00000000
S. epidermidis	67	NIHLM067	51	203	317924	47040	122425	40652	31606	AKGM00000000
S. epidermidis	68	NIHLM070	66	207	467800	37443	108860	35330	21069	AKGL00000000
S. epidermidis	69	NIHLM087	72	200	514119	34584	231717	57239	27571	AKGK00000000
S. epidermidis	70	NIHLM088	53	208	337795	47166	137963	40406	31533	AKGJ00000000
S. epidermidis	71	NIHLM095	39	200	535746	63492	210651	45855	24399	AKGI00000000
S. epidermidis	72	SK135	33	282	751210	76305	276877	79288	46553	ADEY00000000
S. epidermidis	73	VCU028	61	501	431171	40162	94488	40359	19638	AFEH00000000
S. epidermidis	74	VCU037	44	546	419701	55661	116325	39555	22131	AFTY00000000
S. epidermidis	75	VCU041	87	504	155519	29713	69330	19076	11102	AHKX00000000
S. epidermidis	76	VCU045	62	527	253788	40027	76713	23368	14320	AFEI00000000
S. epidermidis	77	VCU057	108	548	181417	22967	51219	13438	7016	AHKY00000000
S. epidermidis	78	VCU065	87	549	217404	29271	82730	19728	9428	AHKZ00000000
S. epidermidis	79	VCU071	46	574	370755	52096	82765	25640	17392	AGUB00000000
S. epidermidis	80	VCU081	78	566	170703	30513	65590	23887	12912	AHLU00000000
S. epidermidis	81	VCU105	30	770	263833	76687	144444	53563	26932	AFTZ00000000
S. epidermidis	82	VCU109	56	513	227903	42688	92250	24226	18271	AFUA00000000
S. epidermidis	83	VCU117	90	508	156131	27203	66010	17247	9220	AHLA00000000
S. epidermidis	84	VCU118	75	515	215092	34025	70187	21012	11275	AHLB00000000
S. epidermidis	85	VCU120	61	632	374122	41856	109995	26831	14313	AHLC00000000
S. epidermidis	86	VCU123	80	563	191785	30463	65375	16869	9129	AHLE00000000
S. epidermidis	87	VCU125	70	685	218063	34805	69546	18011	13527	AHLF00000000
S. epidermidis	88	VCU126	80	536	188620	30566	68885	22364	10290	AHLG00000000
S. epidermidis	89	VCU127	81	507	197784	29996	80044	17944	9963	AHLH00000000
S. epidermidis	90	VCU128	58	502	233662	43570	108019	30862	22037	AHLI00000000
S. epidermidis	91	VCU129	36	504	256648	67653	152156	55180	25339	AHLJ00000000
S. epidermidis	92	VCU144	72	231	202041	33524	77528	20052	12697	AFED00000000
S. epidermidis	93	W23144	192	209	242364	13438	45524	8951	3979	ACJC00000000
S. aureus	96	08BA02176	1	2782313	2782313	2782313	2782313	2782313	2782313	CP003808.1
S. aureus	97	USA300_TCH959	256	200	165450	10979	54777	14073	5687	AASB00000000
S. aureus	98	Newbould 305	28	219	729397	99657	503158	87710	84322	AKYW00000000
S. aureus	99	16K	107	23	299133	26478	100518	19643	13847	BABZ00000000
S. aureus	100	930918-3	736	88	148157	3973	42475	10878	2776	ABFA00000000
S. aureus	101	A10102	45	635	226294	62681	131900	38483	24966	ACSO00000000
S. aureus	102	A5937	32	790	443352	88353	181404	52192	32873	ACKC00000000
S. aureus	103	A5948	65	501	270954	43787	114597	36803	13704	ACKD00000000
S. aureus	104	A6224	49	603	305103	58577	147230	47411	20061	ACKE00000000
S. aureus	105	A6300	49	668	385814	57483	151737	41234	32488	ACKF00000000
S. aureus	106	A8115	38	1473	385195	72289	305042	42756	25028	ACKG00000000
S. aureus	107	A8117	32	686	385786	84871	244433	43307	29118	ACYO00000000
S. aureus	108	A8796	98	556	451160	30289	161999	28532	9907	ADJJ00000000
S. aureus	109	A8819	48	571	451201	60760	216324	33803	27798	ADJK00000000
S. aureus	110	A9299	48	541	305273	57963	171469	38640	29132	ACKH00000000
S. aureus	111	A9635	40	1221	260395	68282	117526	43775	24653	ACKI00000000
S. aureus	112	A9719	60	512	353929	47617	152555	34462	19637	ACKJ00000000
S. aureus	113	A9754	59	663	472750	49667	188764	30196	19512	ADJI00000000
S. aureus	114	A9763	41	791	251015	67558	149073	52987	34871	ACKK00000000
S. aureus	115	A9765	86	664	158256	33581	73277	25460	11044	ACSN00000000
S. aureus	116	A9781	50	513	385808	56444	166967	34682	21028	ACKL00000000
S. aureus	117	D30	463	88	175032	5995	72394	24171	13233	ABFB00000000
S. aureus	118	O11	87	211	265709	31844	92179	24570	16403	AEUQ00000000
S. aureus	119	O46	96	228	208837	29284	76542	21902	14359	AEUR00000000
S. aureus	120	118	78	302	264951	35403	96200	25528	11839	AJGE00000000
S. aureus	121	132	46	250	478369	61421	121403	51368	24716	ACOT00000000
S. aureus	122	21172	31	609	772530	86790	421865	42617	33081	AFEF00000000
S. aureus	123	21178	109	545	148521	27299	62757	19699	10301	AGRN00000000
S. aureus	124	21189	61	545	387626	45617	95800	25816	17415	AFEE00000000
S. aureus	125	21193	28	567	516850	97692	237042	48069	44090	AFEG00000000
S. aureus	126	21194	229	517	125357	11826	18277	6416	4107	AGTU00000000
S. aureus	127	21195	54	772	255772	52209	130899	32313	22819	AFTM00000000
S. aureus	128	21200	29	501	509880	92219	167956	63915	43425	AFTN00000000
S. aureus	129	21201	46	762	527000	59740	93181	35959	22699	AFTO00000000
S. aureus	130	21202	78	626	367621	35588	89243	25607	11924	AGRO00000000
S. aureus	131	21209	95	507	168525	30372	79717	21006	10954	AGRP00000000
S. aureus	132	21232	53	604	282330	52048	109166	33141	19016	AGTY00000000
S. aureus	133	21235	79	558	416703	35411	107107	23654	13263	AFTQ00000000
S. aureus	134	21252	57	578	285986	48723	90216	36448	23031	AHJV00000000
S. aureus	135	21259	35	617	234466	77083	169963	40850	32184	AFTS00000000
S. aureus	136	21262	66	633	424367	42175	77780	25485	20731	AHJW00000000
S. aureus	137	21264	56	501	476641	50778	116877	37920	24557	AHJX00000000
S. aureus	138	21266	27	599	727002	100450	208767	49945	35837	AFTT00000000
S. aureus	139	21269	58	619	214962	48458	117326	27108	22649	AFTU00000000
S. aureus	140	21272	35	813	695546	78740	208087	46190	32105	AHJY00000000
S. aureus	141	21283	120	456	170148	23528	47516	16524	9916	AHJZ00000000
S. aureus	142	21305	38	542	310962	73704	144315	55867	32504	AFNO00000000
S. aureus	143	21310	70	610	187701	39515	101127	26510	19811	AFNP00000000
S. aureus	144	21318	74	644	294524	37273	86059	21846	11574	AFNQ00000000
S. aureus	145	21331	40	788	322708	66634	127693	49420	35439	AGTV00000000
S. aureus	146	21333	50	503	277081	55823	183339	43754	25431	AHKA00000000
S. aureus	147	21334	44	552	393259	63038	164320	38276	29100	AGTW00000000
S. aureus	148	21340	48	501	341257	58414	117401	36944	26675	AGTX00000000
S. aureus	149	21342	108	557	157598	26070	74625	15247	9325	AHKU00000000
S. aureus	150	21343	61	706	261828	46229	127888	28383	20216	AHKV00000000
S. aureus	151	21345	67	505	226563	41417	67428	28494	20754	AHKW00000000
S. aureus	152	55/2053	94	504	238226	29386	65465	18185	9348	ACJR00000000
S. aureus	153	58-424	79	508	175131	35425	91764	26547	14081	ACUT00000000
S. aureus	154	65-1322	70	385	191179	39676	85721	26266	12936	ACJS00000000
S. aureus	155	68-397	71	378	198520	38981	90989	31304	17946	ACJT00000000
S. aureus	156	A017934/97	55	505	393289	50943	126202	35247	25108	ACYP00000000
S. aureus	157	ATCC 51811	47	672	309378	58838	221836	50366	34862	ADVP00000000
S. aureus	158	ATCC BAA-39	83	500	261193	34522	87179	20156	15002	AEEK00000000
S. aureus	159	Btn1260	51	757	439749	54514	116434	39085	25100	ACUU00000000
S. aureus	160	C101	53	765	224387	52485	104915	35787	22797	ACSP00000000
S. aureus	161	C160	63	527	489042	44804	123746	30437	16536	ACUV00000000
S. aureus	162	C427	54	514	301978	52995	95659	35218	25555	ACSQ00000000
S. aureus	163	CGS00	18	3807	557847	154530	246013	88556	55559	ABWS00000000
S. aureus	164	CGS01	58	552	201444	49276	101607	35609	19017	ABWT00000000
S. aureus	165	CGS03	68	501	279247	41623	153981	36911	31996	ABWY00000000
S. aureus	166	CIG1057	15	3925	630482	197918	364686	93798	63356	AHVK00000000
S. aureus	167	CIG1096	12	306	1222167	242348	634391	176253	118148	AIER00000000
S. aureus	168	CIG1114	15	2410	1254759	195948	852419	91676	44906	AHKD00000000
S. aureus	169	CIG1150	40	499	603680	70406	434292	90043	40342	AHVH00000000
S. aureus	170	CIG1165	16	16999	638041	183795	453199	116572	37236	AHVE00000000
S. aureus	171	CIG1176	20	2916	599630	151277	425535	76418	35430	AHVJ00000000
S. aureus	172	CIG1213	16	325	607064	183513	468570	89109	45827	AHVF00000000
S. aureus	173	CIG1214	16	5260	626662	189236	353372	106689	47574	AHVM00000000
S. aureus	174	CIG1233	14	17091	851253	213121	391572	76115	54402	AHVU00000000
S. aureus	175	CIG1242	56	201	654770	53891	355945	67258	44777	AIEO00000000
S. aureus	176	CIG1267	14	10817	797803	214590	462930	152223	48257	AHVS00000000
S. aureus	177	CIG149	29	207	603791	101336	181198	52173	43572	AHVP00000000
S. aureus	178	CIG1500	20	1609	629300	153474	306088	73145	50692	AIEP00000000
S. aureus	179	CIG1524	12	954	1055888	229291	591924	113880	69502	AHVI00000000
S. aureus	180	CIG1605	14	438	674816	212460	458419	145938	49441	AHKE00000000
S. aureus	181	CIG1612	18	376	1451471	164400	685809	127722	115140	AHVW00000000
S. aureus	182	CIG1750	43	497	633113	69190	234954	82470	54246	AHVX00000000
S. aureus	183	CIG1769	27	624	556598	105745	224485	48535	41205	AHVG00000000
S. aureus	184	CIG1770	14	2416	1393038	209812	878783	112827	86051	AHVN00000000
S. aureus	185	CIG1835	12	20651	1077903	235873	471062	83632	58903	AIEQ00000000
S. aureus	186	CIG2018	18	362	768480	164817	572892	75627	47373	AHVV00000000
S. aureus	187	CIG290	19	298	660035	152884	429447	113059	66868	AIES00000000
S. aureus	188	CIG547	12	42914	806953	240185	410928	102257	60923	AHVQ00000000
S. aureus	189	CIGC128	42	300	971184	69037	660825	84359	39523	AHVY00000000
S. aureus	190	CIGC340D	9	28798	1055523	309468	917343	126346	114744	AHVR00000000
S. aureus	191	CIGC341D	23	411	761720	132806	501965	110893	57852	AHVL00000000
S. aureus	192	CIGC345D	13	3298	1183638	216051	553078	75144	57382	AHVO00000000
S. aureus	193	CIGC348	24	371	632308	122094	347661	65054	56286	AHVT00000000
S. aureus	194	CIGC93	30	293	314046	89352	191243	44378	30499	AHVD00000000
S. aureus	195	CM05	136	202	153195	20867	67369	15708	5741	AMAB00000000
S. aureus	196	CO-23	90	547	257517	32254	69370	19687	15200	AJKF00000000
S. aureus	197	D139	97	551	207868	28815	67534	17001	10813	ACSR00000000
S. aureus	198	DR10	44	585	458026	61944	122196	35110	21871	AIDT00000000
S. aureus	199	E1410	56	509	243543	50188	106601	32927	24777	ACJU00000000
S. aureus	200	EMRSA16	70	526	206544	41132	82611	30680	15609	ADAT00000000
S. aureus	201	GR1	68	308	275001	41206	126851	32063	17022	AJLX00000000
S. aureus	202	H19	63	516	303209	44178	93576	23104	15386	ACSS00000000
S. aureus	203	IS-105	127	511	177850	21855	46041	11824	7029	AHLR00000000
S. aureus	204	IS-111	147	511	83300	19968	31853	13145	8064	AHLS00000000
S. aureus	205	IS-122	96	609	157073	29254	60268	16759	9856	AHLT00000000
S. aureus	206	IS-125	137	510	174422	21906	52651	15886	7186	AHVC00000000
S. aureus	207	IS-157	185	526	124503	16076	34707	8826	5053	AICH00000000
S. aureus	208	IS-160	221	514	78864	12642	23234	5340	3937	AICI00000000
S. aureus	209	IS-189	82	747	228920	37876	103303	21435	17077	AICJ00000000
S. aureus	210	IS-24	56	524	537931	51409	173931	34498	15920	AHLM00000000
S. epidermidis	211	IS-250	66	501	301474	38552	90927	27190	14331	AJJR00000000
S. aureus	212	IS-3	91	537	353304	31829	143186	27684	9211	AHLL00000000
S. aureus	213	IS-55	54	622	235557	51250	90194	33067	19743	AHLN00000000
S. aureus	214	IS-88	79	777	204998	36382	67119	19897	15310	AHLO00000000
S. aureus	215	IS-91	49	501	552344	59021	185809	36281	20510	AHLP00000000
S. aureus	216	IS-99	91	521	381470	31985	128762	29744	8664	AHLQ00000000
S. epidermidis	217	IS-K	57	554	264217	44361	95197	34249	18279	AJJS00000000
S. aureus	218	IS-M	49	1163	386958	57374	84344	34001	24581	AJLD00000000
S. aureus	219	M1015	48	764	238371	57589	104876	42927	26292	ACST00000000
S. aureus	220	M809	85	527	174598	32593	51515	22939	14518	ACUS00000000
S. aureus	221	M876	52	668	224439	53129	138918	38801	22796	ACJV00000000
S. aureus	222	M899	45	765	224440	61525	110894	40316	26275	ACSU00000000
S. aureus	223	MR1	339	224	108348	8287	25697	5755	2418	ACZQ00000000
S. aureus	224	MRSA131	58	103	474026	48564	141334	23784	15989	AECR00000000
S. aureus	225	MRSA177	66	405	295151	42813	118193	25009	16697	AECP00000000
S. aureus	226	Mu50-omega	1	2878428	2878428	2878428	2878428	2878428	2878428	BABM00000000
S. aureus	227	NN50	65	23	375731	43420	189230	59923	38992	BAEA00000000
S. aureus	228	RN4220	118	227	148445	22572	80460	16052	8984	AFGU00000000
S. aureus	229	TCH130	284	200	178789	9738	80102	24215	16904	ACHD00000000
S. aureus	230	TCH70	18	720	1049360	156246	509850	129060	108160	ACHH00000000
S. aureus	231	VCU006	37	552	523896	72414	250327	68207	24622	AGTZ00000000
S. aureus	232	VRS1	123	512	173660	23762	62862	14300	6803	AHBK00000000
S. aureus	233	VRS10	66	581	590636	45681	172418	27805	14710	AHBT00000000
S. aureus	234	VRS11a	59	788	283961	50595	132767	33823	15263	AHBU00000000
S. aureus	235	VRS11b	62	647	326352	48177	154811	34170	15282	AHBV00000000
S. aureus	236	VRS2	97	503	255044	30659	85986	20079	9430	AHBL00000000
S. aureus	237	VRS3a	91	564	297141	31760	97826	23420	10039	AHBM00000000
S. aureus	238	VRS4	72	652	216370	39712	88607	30436	15891	AHBN00000000
S. aureus	239	VRS5	96	581	330004	30417	95900	27110	9033	AHBO00000000
S. aureus	240	VRS6	103	516	290935	28238	75767	20625	8936	AHBP00000000
S. aureus	241	VRS7	125	522	242340	24713	121425	15911	5135	AHBQ00000000
S. aureus	242	VRS8	79	569	386200	37123	125226	20849	13865	AHBR00000000
S. aureus	243	VRS9	68	503	485633	42858	98207	32795	16725	AHBS00000000
S. aureus	244	WBG10049	38	533	443211	73084	143254	38804	28779	ACSV00000000
S. aureus	245	WW2703/97	151	525	97150	18170	34038	9714	6656	ACSW00000000
S. aureus	246	CF-Marseille	131	546	210978	21603	46525	12277	7073	CABA00000000
S. aureus	247	JKD6009	129	627	148311	21857	46109	12110	8168	ABSA00000000
S. epidermidis	248	DEN19	100	210	231804	25234	90555	19796	12853	This study
S. epidermidis	249	ICE18	70	218	416048	35630	129898	39792	16139	This study
S. epidermidis	250	ICE7	97	200	400488	27992	92366	17940	10425	This study
S. epidermidis	251	1347N	69	204	367773	35549	141677	39145	19092	This study
S. epidermidis	252	DEN22	93	200	242867	26881	76379	19788	9975	This study
S. epidermidis	253	ICE192	62	204	549144	39720	109968	40265	23899	This study
S. epidermidis	254	DEN178	122	201	548900	20822	95874	21583	11110	This study
S. epidermidis	255	ICE9	102	201	253460	24437	105423	26212	12231	This study
S. epidermidis	256	ICE95	75	200	311507	32478	132227	39453	15258	This study
S. epidermidis	257	DEN76	69	202	272571	34993	122779	39926	19863	This study
S. epidermidis	258	HFA6181	96	201	379912	25652	119306	27362	16708	This study
S. epidermidis	259	ICE99	58	202	301253	42022	153848	39725	26789	This study
S. epidermidis	260	DEN185	76	201	307096	33665	119095	26602	14712	This study
S. epidermidis	261	DEN73	86	201	398119	29922	119148	26253	14786	This study
S. epidermidis	262	DEN61	76	202	300881	32137	136806	41508	18155	This study
S. epidermidis	263	HFA6228	79	204	236534	31312	88219	39766	13155	This study
S. epidermidis	264	AGT24	81	201	311711	30181	119481	33746	16505	This study
S. epidermidis	265	HUR105	97	202	311786	25693	130076	39016	9370	This study
S. epidermidis	266	ICE26	89	200	239988	30174	117704	39752	11217	This study
S. epidermidis	267	966N	59	204	517203	42156	320907	46903	21427	This study
S. epidermidis	268	ICE21	83	200	310949	31417	141433	23633	11110	This study
S. epidermidis	269	ICE24	87	208	306897	28456	103539	33767	18775	This study
S. epidermidis	270	DEN107	90	204	274768	27517	121057	19426	8859	This study
S. epidermidis	271	ICE87	87	200	311966	29966	110028	29206	17837	This study
S. epidermidis	272	DEN116	76	205	346782	32792	144497	29528	11265	This study
S. epidermidis	273	ICE122	94	210	336608	27901	105747	19892	8836	This study
S. epidermidis	274	MCO150	81	202	419966	31838	144817	25405	10001	This study
S. epidermidis	275	COB20	78	200	265536	31487	144155	31659	15324	This study
S. epidermidis	276	ICE102	105	204	223228	25507	93871	22280	14558	This study
S. epidermidis	277	JAP271	96	213	241963	25353	82892	19953	10837	This study
S. epidermidis	278	DEN189	52	202	368724	46721	126145	48843	26016	This study
S. epidermidis	279	HFA6162	70	206	326300	36899	130082	35082	19378	This study
S. epidermidis	280	BUG46	59	200	467788	41597	169926	39766	21443	This study
S. epidermidis	281	TAW60	62	208	265186	39574	110182	43761	26032	This study
S. epidermidis	282	HFA6226	79	200	341601	31367	157278	39670	13740	This study
S. epidermidis	283	MEX60	65	217	360027	40257	150258	60503	37356	This study
S. epidermidis	284	MEX61	91	200	208444	28709	102861	37356	18969	This study
S. epidermidis	285	GRE34	76	208	350890	33717	131688	39707	12153	This study
S. epidermidis	286	HFA6391	67	205	496931	36231	150553	39736	18263	This study
S. epidermidis	287	CV45	63	205	311949	39110	135125	52182	19763	This study
S. epidermidis	288	GRE41	78	200	379799	31657	132163	39767	19861	This study
S. epidermidis	289	DEN161	62	201	320912	39585	154462	39767	25043	This study
S. epidermidis	290	TAW113	60	200	410772	41497	148852	49244	19790	This study
S. epidermidis	291	URU23	85	224	313552	31465	127381	36472	12898	This study
S. epidermidis	292	HFA6286	70	202	463192	34952	150792	29393	12446	This study
S. epidermidis	293	ICE120	1146	200	108648	2820	13488	1089	564	This study
S. epidermidis	294	HFA6096	57	205	551512	43341	136635	39921	24214	This study
S. epidermidis	295	619N1	51	200	308679	48355	204314	47827	36500	This study
S. epidermidis	296	DEN62	85	205	330217	30259	195391	39744	18859	This study
S. epidermidis	297	MEX37	53	212	593358	48786	257587	39736	27114	This study
S. epidermidis	298	JAP263	61	208	325043	40830	234241	39742	24875	This study
S. epidermidis	299	HUR51	39	238	464166	62515	295152	75019	39977	This study
S. epidermidis	300	ITL34	93	200	440988	28089	140319	28599	17029	This study
S. epidermidis	301	DEN110	70	200	270262	36082	165011	31520	17029	This study
S. epidermidis	302	BUG37	55	214	367879	45669	297457	72406	39954	This study
S. epidermidis	303	CV13	59	200	380048	41324	184205	41290	34926	This study
S. epidermidis	304	747N1	43	206	577944	58421	461818	76672	42256	This study
S. epidermidis	305	CV28	65	212	513367	38901	127994	39711	25462	This study
S. epidermidis	306	59N	64	209	264772	39120	144415	36305	17195	This study
S. epidermidis	307	HFA6173B	84	200	739186	30751	182132	32490	25752	This study
S. epidermidis	308	MEX35	73	200	520560	35015	185285	43148	24398	This study
S. epidermidis	309	ITL299	58	200	443273	42439	108043	39774	23474	This study
S. epidermidis	310	GRE53	62	200	389538	40900	157461	62735	33222	This study
S. epidermidis	311	DEN69	63	200	323500	39300	205428	37094	15487	This study
S. epidermidis	312	CV20	35	222	554625	71245	230617	79832	39728	This study
S. epidermidis	313	93N	80	200	465707	31501	263456	40111	12428	This study
S. epidermidis	314	1076NL	67	205	248426	38074	125887	38873	21365	This study
S. epidermidis	315	148N	103	204	376364	24965	105114	24729	17114	This study
S. epidermidis	316	19N	74	203	779188	35270	185862	39141	11469	This study
S. epidermidis	317	612N1	66	201	288986	37348	139074	36708	25220	This study
S. epidermidis	318	1243N	91	216	254082	27804	95936	36891	20098	This study
S. epidermidis	319	1290N	62	203	501782	40799	135589	46590	25703	This study
S. epidermidis	320	1437N	56	200	829444	44675	454972	50585	30914	This study
S. epidermidis	321	1474N	92	208	455614	27853	159398	28609	19707	This study
S. epidermidis	322	1340N	92	207	585959	27745	261578	38721	32048	This study
S. epidermidis	323	603N	96	209	475131	26325	220924	44310	18670	This study
S. epidermidis	324	56N	62	201	879453	41331	201682	67038	39727	This study
S. epidermidis	325	675N1	90	201	844688	28150	148668	49518	19075	This study
S. epidermidis	326	676NR1	62	210	497998	39401	188846	57908	26290	This study
S. epidermidis	327	790N	123	200	361532	20781	125999	18317	11340	This study
S. epidermidis	328	803NLR2	93	207	327055	27213	125273	25195	16136	This study
S. epidermidis	329	94N2B	105	201	538562	24731	170940	50846	20358	This study
S. epidermidis	330	619N2	67	203	552208	36796	131643	38922	21369	This study
