# Supplementary material for: Ecological Overlap and Horizontal Gene Transfer in Staphylococcus aureus and Staphylococcus epidermidis
Source: Genome Biol Evol. 2015 Apr 16;7(5):1313–28. doi: 10.1093/gbe/evv066 (PMC4453061; doi:10.1093/gbe/evv066)
Supplement: Supplementary Data [file supp_evv066_suppl_data.zip › Table S1.xlsx]

## Sheet: Sheet1
Table S1. Isolates and genomes used in this study.
Species	Identifier	Strain name	Accession number	Country of isolation	Year of isolation	Sequence typeb	Clonal complexc	S. epidermidis group	Methicillin-resistance phenotype / SCCmec type	Status of hosta	Human or Animala	Other isolation informationa
S. aureus	3	JH1	CP000736	USA	2000	ST105	5	-	MRSA	Disease	Human	bacteremia isolate from patient with a congenital heart disease
S. aureus	4	N315	BA000018	Japan	1982	ST5	5	-	MRSA	Healthy	Human	isolated from a pharyngeal smear
S. aureus	5	TW20	FN433596	UK	2003	ST239	239	-	MRSA	Disease	Human	bacteremia isolate
S. aureus	7	04-02981	CP001844.2	Germany	2004	ST225	5	-	MRSA	Disease	Human	human pathogen
S. aureus	8	RF122	AJ938182.1	USA	1993	ST151	705	-	MSSA	Disease	Animal	isolated from the milk of a cow with bovine mastitis
S. aureus	9	11819-97	CP003194.1	Denmark	1997	ST80	80	-	MRSA	Disease	Human	isolated from a skin abcess
S. aureus	10	71193	CP003045.1	USA	2004	ST398	398	-	MSSA	Healthy	Human	commensal isolate
S. aureus	11	COL	CP000046	USA	early 1960s	ST250	8	-	MRSA	Disease	Human	isolated from an operating theatre
S. aureus	12	ECT-R 2	FR714927	Sweden	2004-2007	ST5	5	-	MSSA	Disease	Human	human wound secretion, caused a clonal oubreak in Sweden
S. aureus	13	ED133	CP001996.1	France	1997	ST133	133	-	MSSA	Disease	Animal	isolated from a sheep with mastitis
S. aureus	14	ED98	CP001781.1	UK	1996-1997	ST5	5	-	MSSA	Disease	Animal	isolated from poultry with skeletal infection
S. aureus	15	HO 5096 0412	HE681097.1	UK	n/a	ST22	22	-	MRSA	Disease	Human	isolated from a patient with Pneumonia, Septicemia
S. aureus	16	JH9	CP000703.1	USA	2000	ST105	5	-	MRSA	Disease	Human	bacteremia isolate from patient with a congenital heart disease
S. aureus	17	JKD6159	CP002114.2	Australia	n/a	ST93	S93	-	MRSA	Disease	Human	bacteremia isolate from a patient with pulmonary and musculoskeletal abscesses following IV drug use
S. aureus	18	LGA251	FR821779.1	UK	n/a	ST425	425	-	MRSA	Healthy	Animal	isolated from bulk cow milk
S. aureus	19	M013	CP003166.1	Taiwan	2002	ST59	59	-	MRSA	Disease	Human	isolated from a patient with wound infection
S. aureus	20	MRSA 252	BX571856.1	UK	1997	ST36	30	-	MRSA	Disease	Human	bacteremia isolate from a patient with post-operative septicemia
S. aureus	21	MSSA476	BX571857.1	UK	1998	ST1	1	-	MSSA	Disease	Human	bacteremia isolate from a patient with upper tibial osteomyelitis
S. aureus	22	MW2	BA000033.2	USA	1998	ST1	1	-	MRSA	Disease	Human	bacteremia isolate from a patient with septic arthritis
S. aureus	23	Mu3	AP009324.1	Japan	1996	ST5	5	-	MRSA	Disease	Human	pathogenic isolate from the sputum of a patient with post operative pneumonia and lung cancer
S. aureus	24	Mu50	BA000017.4	Japan	1997	ST5	5	-	MRSA	Disease	Human	isolate from a surgical wound
S. aureus	25	NCTC 8325	CP000253.1	USA	n/a	ST8	8	-	MSSA	Disease	Human	isolate from a patient with corneal ulcer
S. aureus	26	ST398	AM990992.1	Netherlands	2006	ST398	398	-	MRSA	Disease	Human	bacteremia isolate from a patient with endocarditis
S. aureus	27	T0131	CP002643.1	China	2006	ST239	239	-	MRSA	Disease	Human	human pathogen
S. aureus	28	TCH60	CP002110.1	USA	n/a		30	-	MRSA	Healthy	Human	skin isolate
S. aureus	29	USA300_FPR3757	CP000255.1	USA	2000	ST8	8	-	MRSA	Disease	Human	isolate from wrist abcess of an HIV positive patient with history of IV drug use
S. aureus	30	USA300_TCH1516	CP000730.1	USA	2002-2004	ST8	8	-	MRSA	Disease	Human	isolate from an adolescent with severe sepsis
S. aureus	31	VC40	CP003033.1	Germany	2002	ST8	8	-	MSSA	Lab strain	Human	isolate generated by serial passage of a mutS deletion mutant of S. aureus RN4220
S. aureus	32	JKD6008	CP002120.1	New Zealand	2003	ST239	239	-	MRSA	Disease	Human	bacteremia isolate from a patient with endocarditis
S. aureus	33	Newman	AP009351.1	Japan	1952	ST254	8	-	MSSA	Disease	Human	isolate from a patient with tubercular osteomyelitis
S. aureus	35	VCU006	AGTZ00000000	USA	n/a		n/a	-	MSSA	Disease	Human	Pneumonia, associated with human airways
S. aureus	96	08BA02176	CP003808.1	Canada	n/a	ST398	398	-	MRSA	Disease	Human	human pathogen
S. aureus	97	USA300_TCH959	AASB00000000	USA	n/a	ST1159	7	-	MSSA	Disease	Human	isolate from a patient with buttock abcess
S. aureus	98	Newbould 305	AKYW00000000	Switzerland	n/a	ST115	1	-	MSSA	Disease	Animal	isolate from an animal with bovine mastitis
S. aureus	99	16K	BABZ00000000	Japan	n/a	ST239	239	-	MRSA	Disease	Human	isolated from a patient with Pneumonia, Septicemia
S. aureus	100	930918-3	ABFA00000000	USA	n/a	ST8	8	-	MSSA	Disease	Human	isolate from a patient with toxic shock syndrome and scarlet fever
S. aureus	101	A10102	ACSO00000000	USA	n/a	ST5	5	-	MRSA	Disease	Human	bacteremia isolate
S. aureus	102	A5937	ACKC00000000	USA	n/a	ST5	5	-	MRSA	Disease	Human	isolated from a patient with Pneumonia, Septicemia
S. aureus	103	A5948	ACKD00000000	USA	n/a	ST8	8	-	MRSA	Disease	Human	isolated from a patient with Pneumonia, Septicemia
S. aureus	104	A6224	ACKE00000000	USA	n/a	ST5	5	-	MRSA	Disease	Human	isolated from a patient with Pneumonia, Septicemia
S. aureus	105	A6300	ACKF00000000	USA	n/a	ST5	5	-	MRSA	Disease	Human	isolated from a patient with Pneumonia, Septicemia
S. aureus	106	A8115	ACKG00000000	USA	n/a	ST5	5	-	MSSA	Disease	Human	isolated from a patient with Pneumonia, Septicemia
S. aureus	107	A8117	ACYO00000000	USA	n/a	ST5	5	-	MSSA	Disease	Human	isolated from a patient with Pneumonia, Septicemia
S. aureus	108	A8796	ADJJ00000000	USA	n/a	ST105	5	-	MRSA	Disease	Human	bacteremia isolate
S. aureus	109	A8819	ADJK00000000	USA	n/a	ST105	5	-	MRSA	Disease	Human	bacteremia isolate
S. aureus	110	A9299	ACKH00000000	USA	n/a	ST5	5	-	MSSA	Disease	Human	bacteremia isolate
S. aureus	111	A9635	ACKI00000000	USA	n/a	ST1892	45	-	MSSA	Disease	Human	isolated from a patient with Pneumonia, Septicemia
S. aureus	112	A9719	ACKJ00000000	USA	n/a	ST5	5	-	MRSA	Disease	Human	bacteremia isolate
S. aureus	113	A9754	ADJI00000000	USA	n/a	ST8	8	-	MRSA	Disease	Human	bacteremia isolate
S. aureus	114	A9763	ACKK00000000	USA	n/a	ST5	5	-	MRSA	Disease	Human	bacteremia isolate
S. aureus	115	A9765	ACSN00000000	USA	n/a	ST8	8	-	MRSA	Disease	Human	bacteremia isolate
S. aureus	116	A9781	ACKL00000000	USA	n/a	ST5	5	-	MRSA	Disease	Human	bacteremia isolate
S. aureus	117	D30	ABFB00000000	USA	n/a	ST8	8	-	MSSA	Disease	Human	Nosocomial infection, Staphylococcal scarlet fever, Toxic-shock syndrome
S. aureus	118	O11	AEUQ00000000	France	n/a	ST700	130	-	MSSA	Disease	Animal	isolate from an ewe with severe mastitis
S. aureus	119	O46	AEUR00000000	France	n/a	ST2490	130	-	MSSA	Disease	Animal	isolate from an ewe with mild mastitis
S. aureus	120	118	AJGE00000000	India	n/a	ST772	n/a	-	MRSA	Disease	Human	isolate from a patient with pyomysotis
S. aureus	121	132	ACOT00000000	Spain	n/a	ST8	8	-	MRSA	Disease	Human	isolated from a patient with Pneumonia, Septicemia
S. aureus	122	21172	AFEF00000000	USA	n/a	ST5	5	-	MSSA	Disease	Human	isolated from a patient with Pneumonia, Septicemia
S. aureus	123	21178	AGRN00000000	USA	n/a	ST372	239	-	MSSA	Disease	Human	isolated from a patient with Pneumonia, Septicemia
S. aureus	124	21189	AFEE00000000	USA	n/a	ST8	8	-	MSSA	Disease	Human	isolated from a patient with Pneumonia, Septicemia
S. aureus	125	21193	AFEG00000000	USA	n/a	ST25	25	-	MSSA	Disease	Human	isolated from a patient with Pneumonia, Septicemia
S. aureus	126	21194	AGTU00000000	USA	n/a		n/a	-	MSSA	Disease	Human	isolated from a patient with Pneumonia, Septicemia
S. aureus	127	21195	AFTM00000000	USA	n/a	ST30	30	-	MSSA	Disease	Human	isolated from a patient with Pneumonia, Septicemia
S. aureus	128	21200	AFTN00000000	USA	n/a	ST45	45	-	MSSA	Disease	Human	isolated from a patient with Pneumonia, Septicemia
S. aureus	129	21201	AFTO00000000	USA	n/a		n/a	-	MSSA	Disease	Human	isolated from a patient with Pneumonia, Septicemia
S. aureus	130	21202	AGRO00000000	USA	n/a	ST395	45	-	MSSA	Disease	Human	isolated from a patient with Pneumonia, Septicemia
S. aureus	131	21209	AGRP00000000	USA	n/a	ST507	8	-	MRSA	Disease	Human	isolated from a patient with Pneumonia, Septicemia
S. aureus	132	21232	AGTY00000000	USA	n/a	ST8	8	-	MSSA	Disease	Human	isolated from a patient with Pneumonia, Septicemia
S. aureus	133	21235	AFTQ00000000	USA	n/a	ST707	707	-	MSSA	Disease	Human	isolated from a patient with Pneumonia, Septicemia
S. aureus	134	21252	AHJV00000000	USA	n/a	ST45	45	-	MSSA	Disease	Human	isolated from a patient with Pneumonia, Septicemia
S. aureus	135	21259	AFTS00000000	USA	n/a	ST72	n/a	-	MSSA	Disease	Human	isolated from a patient with Pneumonia, Septicemia
S. aureus	136	21262	AHJW00000000	USA	n/a	ST49	49	-	MSSA	Disease	Human	isolated from a patient with Pneumonia, Septicemia
S. aureus	137	21264	AHJX00000000	USA	n/a	ST30	30	-	MSSA	Disease	Human	isolated from a patient with Pneumonia, Septicemia
S. aureus	138	21266	AFTT00000000	USA	n/a		n/a	-	MSSA	Disease	Human	isolated from a patient with Pneumonia, Septicemia
S. aureus	139	21269	AFTU00000000	USA	n/a		n/a	-	MSSA	Disease	Human	isolated from a patient with Pneumonia, Septicemia
S. aureus	140	21272	AHJY00000000	USA	n/a	ST1447	5	-	MSSA	Disease	Human	isolated from a patient with Pneumonia, Septicemia
S. aureus	141	21283	AHJZ00000000	USA	n/a	ST254	8	-	MSSA	Disease	Human	isolated from a patient with Pneumonia, Septicemia
S. aureus	142	21305	AFNO00000000	USA	n/a	ST25	25	-	MSSA	Disease	Human	isolated from a patient with Pneumonia, Septicemia
S. aureus	143	21310	AFNP00000000	USA	n/a	ST22	22	-	MSSA	Disease	Human	isolated from a patient with Pneumonia, Septicemia
S. aureus	144	21318	AFNQ00000000	USA	n/a		n/a	-	MSSA	Disease	Human	isolated from a patient with Pneumonia, Septicemia
S. aureus	145	21331	AGTV00000000	USA	n/a	ST398	398	-	MSSA	Disease	Human	isolated from a patient with Pneumonia, Septicemia
S. aureus	146	21333	AHKA00000000	USA	n/a	ST80	80	-	MRSA	Disease	Human	isolated from a patient with Pneumonia, Septicemia
S. aureus	147	21334	AGTW00000000	USA	n/a	ST109	1	-	MSSA	Disease	Human	isolated from a patient with Pneumonia, Septicemia
S. aureus	148	21340	AGTX00000000	USA	n/a	ST188	n/a	-	MSSA	Disease	Human	isolated from a patient with Pneumonia, Septicemia
S. aureus	149	21342	AHKU00000000	USA	n/a	ST34	30	-	MSSA	Disease	Human	isolated from a patient with Pneumonia, Septicemia
S. aureus	150	21343	AHKV00000000	USA	n/a	ST88	88	-	MRSA	Disease	Human	isolated from a patient with Pneumonia, Septicemia
S. aureus	151	21345	AHKW00000000	USA	n/a	ST30	30	-	MSSA	Disease	Human	isolated from a patient with Pneumonia, Septicemia
S. aureus	152	55/2053	ACJR00000000	USA	n/a	ST30	30	-	MSSA	Disease	Human	isolated from a patient with Pneumonia, Septicemia
S. aureus	153	58-424	ACUT00000000	USA	n/a	ST30	30	-	MSSA	Disease	Human	isolated from a patient with Pneumonia, Septicemia
S. aureus	154	65-1322	ACJS00000000	USA	n/a	ST30	30	-	MSSA	Disease	Human	isolated from a patient with Pneumonia, Septicemia
S. aureus	155	68-397	ACJT00000000	USA	n/a	ST30	30	-	MSSA	Disease	Human	isolated from a patient with Pneumonia, Septicemia
S. aureus	156	A017934/97	ACYP00000000	USA	n/a	ST30	30	-	MRSA	Healthy	Human	nasal carriage isolate
S. aureus	157	ATCC 51811	ADVP00000000	USA	n/a	ST1	1	-	MSSA	Healthy	Human	nasal carriage isolate
S. aureus	158	ATCC BAA-39	AEEK00000000	USA	n/a	ST239	239	-	MRSA	Healthy	Human	nasal carriage isolate
S. aureus	159	Btn1260	ACUU00000000	USA	n/a	ST30	30	-	MSSA	Disease	Human	isolated from a patient with Pneumonia, Septicemia
S. aureus	160	C101	ACSP00000000	USA	n/a	ST30	30	-	MSSA	Disease	Human	isolated from a patient with Pneumonia, Septicemia
S. aureus	161	C160	ACUV00000000	USA	n/a	ST34	30	-	MSSA	Disease	Human	isolated from a patient with Pneumonia, Septicemia
S. aureus	162	C427	ACSQ00000000	USA	n/a	ST42	30	-	MSSA	Disease	Human	isolated from a patient with Pneumonia, Septicemia
S. aureus	163	CGS00	ABWS00000000	USA	n/a	ST30	30	-	MSSA	Healthy	Human	nasal carriage isolate
S. aureus	164	CGS01	ABWT00000000	USA	n/a	ST8	8	-	MRSA	Disease	Human	isolated from a patient with Pneumonia, Septicemia
S. aureus	165	CGS03	ABWY00000000	USA	n/a	ST5	5	-	MRSA	Disease	Human	Chronic abdominal mesh implant infection from a patient in Pittsburgh who had undergone an abdominalplasty
S. aureus	166	CIG1057	AHVK00000000	USA	n/a	ST5	5	-	MRSA	Disease	Human	isolated from a patient with Pneumonia, Septicemia
S. aureus	167	CIG1096	AIER00000000	USA	n/a	ST5	5	-	MRSA	Disease	Human	isolated from a patient with Pneumonia, Septicemia
S. aureus	168	CIG1114	AHKD00000000	USA	n/a	ST8	8	-	MRSA	Disease	Human	isolated from a patient with Pneumonia, Septicemia
S. aureus	169	CIG1150	AHVH00000000	USA	n/a	ST5	5	-	MRSA	Disease	Human	isolated from a patient with Pneumonia, Septicemia
S. aureus	170	CIG1165	AHVE00000000	USA	n/a	ST5	5	-	MRSA	Disease	Human	isolated from a patient with Pneumonia, Septicemia
S. aureus	171	CIG1176	AHVJ00000000	USA	n/a	ST36	30	-	MRSA	Disease	Human	isolated from a patient with Pneumonia, Septicemia
S. aureus	172	CIG1213	AHVF00000000	USA	n/a	ST5	5	-	MRSA	Disease	Human	isolated from a patient with Pneumonia, Septicemia
S. aureus	173	CIG1214	AHVM00000000	USA	n/a	ST346	30	-	MRSA	Disease	Human	isolated from a patient with Pneumonia, Septicemia
S. aureus	174	CIG1233	AHVU00000000	USA	n/a	ST36	30	-	MRSA	Disease	Human	isolated from a patient with Pneumonia, Septicemia
S. aureus	175	CIG1242	AIEO00000000	USA	n/a	ST36	30	-	MRSA	Disease	Human	isolated from a patient with Pneumonia, Septicemia
S. aureus	176	CIG1267	AHVS00000000	USA	n/a	ST346	30	-	MRSA	Disease	Human	isolated from a patient with Pneumonia, Septicemia
S. aureus	177	CIG149	AHVP00000000	USA	n/a	ST36	30	-	MRSA	Disease	Human	isolated from a patient with Pneumonia, Septicemia
S. aureus	178	CIG1500	AIEP00000000	USA	n/a	ST36	30	-	MRSA	Disease	Human	isolated from a patient with Pneumonia, Septicemia
S. aureus	179	CIG1524	AHVI00000000	USA	n/a	ST45	45	-	MRSA	Disease	Human	isolated from a patient with Pneumonia, Septicemia
S. aureus	180	CIG1605	AHKE00000000	USA	n/a	ST36	30	-	MRSA	Disease	Human	isolated from a patient with Pneumonia, Septicemia
S. aureus	181	CIG1612	AHVW00000000	USA	n/a	ST8	8	-	MRSA	Disease	Human	isolated from a patient with Pneumonia, Septicemia
S. aureus	182	CIG1750	AHVX00000000	USA	n/a	ST5	5	-	MRSA	Disease	Human	isolated from a patient with Pneumonia, Septicemia
S. aureus	183	CIG1769	AHVG00000000	USA	n/a	ST5	5	-	MRSA	Disease	Human	isolated from a patient with Pneumonia, Septicemia
S. aureus	184	CIG1770	AHVN00000000	USA	n/a	ST664	8	-	MRSA	Disease	Human	isolated from a patient with Pneumonia, Septicemia
S. aureus	185	CIG1835	AIEQ00000000	USA	n/a	ST1	1	-	MRSA	Disease	Human	isolated from a patient with Pneumonia, Septicemia
S. aureus	186	CIG2018	AHVV00000000	USA	n/a	ST609	8	-	MRSA	Disease	Human	isolated from a patient with Pneumonia, Septicemia
S. aureus	187	CIG290	AIES00000000	USA	n/a	ST45	45	-	MSSA	Disease	Human	isolated from a patient with Pneumonia, Septicemia
S. aureus	188	CIG547	AHVQ00000000	USA	n/a	ST8	8	-	MRSA	Disease	Human	isolated from a patient with Pneumonia, Septicemia
S. aureus	189	CIGC128	AHVY00000000	USA	n/a	ST1	1	-	MRSA	Disease	Human	isolated from a patient with Pneumonia, Septicemia
S. aureus	190	CIGC340D	AHVR00000000	USA	n/a	ST634	n/a	-	MRSA	Disease	Human	isolated from a patient with Pneumonia, Septicemia
S. aureus	191	CIGC341D	AHVL00000000	USA	n/a	ST36	30	-	MRSA	Disease	Human	isolated from a patient with Pneumonia, Septicemia
S. aureus	192	CIGC345D	AHVO00000000	USA	n/a	ST8	8	-	MRSA	Disease	Human	isolated from a patient with Pneumonia, Septicemia
S. aureus	193	CIGC348	AHVT00000000	USA	n/a	ST105	5	-	MRSA	Disease	Human	isolated from a patient with Pneumonia, Septicemia
S. aureus	194	CIGC93	AHVD00000000	USA	n/a	ST15	n/a	-	MSSA	Disease	Human	isolated from a patient with Pneumonia, Septicemia
S. aureus	195	CM05	AMAB00000000	USA	n/a	ST5	5	-	MRSA	Healthy	Human	nasal carriage isolate
S. aureus	196	CO-23	AJKF00000000	USA	n/a		n/a	-	MRSA	Disease	Human	isolated from a patient with Pneumonia, Septicemia
S. aureus	197	D139	ACSR00000000	USA	n/a	ST145	10	-	MSSA	Disease	Human	isolated from a patient with Pneumonia, Septicemia
S. aureus	198	DR10	AIDT00000000	USA	n/a	ST398	398	-	MSSA	Disease	Human	isolated from a human with abcess in the Dominican Republic
S. aureus	199	E1410	ACJU00000000	USA	n/a	ST30	30	-	MSSA	Disease	Human	isolated from a patient with Pneumonia, Septicemia
S. aureus	200	EMRSA16	ADAT00000000	USA	n/a	ST36	30	-	MRSA	Disease	Human	isolated from a patient with Pneumonia, Septicemia
S. aureus	201	GR1	AJLX00000000	India	n/a		n/a	-	MRSA	Disease	Human	bacteremia isolate
S. aureus	202	H19	ACSS00000000	USA	n/a	ST10	10	-	MSSA	Disease	Human	isolated from a patient with Pneumonia, Septicemia
S. aureus	203	IS-105	AHLR00000000	USA	n/a	ST22	22	-	MRSA	Disease	Human	isolated from a patient with Pneumonia, Septicemia
S. aureus	204	IS-111	AHLS00000000	USA	n/a		n/a	-	MRSA	Disease	Human	isolated from a patient with Pneumonia, Septicemia
S. aureus	205	IS-122	AHLT00000000	USA	n/a		n/a	-	MSSA	Disease	Human	isolated from a patient with Pneumonia, Septicemia
S. aureus	206	IS-125	AHVC00000000	USA	n/a	ST239	239	-	MRSA	Disease	Human	isolated from a patient with Pneumonia, Septicemia
S. aureus	207	IS-157	AICH00000000	USA	n/a	ST239	239	-	MRSA	Disease	Human	isolated from a patient with Pneumonia, Septicemia
S. aureus	208	IS-160	AICI00000000	USA	n/a		n/a	-	MRSA	Disease	Human	isolated from a patient with Pneumonia, Septicemia
S. aureus	209	IS-189	AICJ00000000	USA	n/a		n/a	-	MRSA	Disease	Human	isolated from a patient with Pneumonia, Septicemia
S. aureus	210	IS-24	AHLM00000000	USA	n/a	ST8	8	-	MRSA	Disease	Human	isolated from a patient with Pneumonia, Septicemia
S. aureus	212	IS-3	AHLL00000000	USA	n/a	ST5	5	-	MRSA	Disease	Human	isolated from a patient with Pneumonia, Septicemia
S. aureus	213	IS-55	AHLN00000000	USA	n/a	ST1356	n/a	-	MRSA	Disease	Human	isolated from a patient with Pneumonia, Septicemia
S. aureus	214	IS-88	AHLO00000000	USA	n/a		n/a	-	MRSA	Disease	Human	isolated from a patient with Pneumonia, Septicemia
S. aureus	215	IS-91	AHLP00000000	USA	n/a	ST8	8	-	MRSA	Disease	Human	isolated from a patient with Pneumonia, Septicemia
S. aureus	216	IS-99	AHLQ00000000	USA	n/a		n/a	-	MRSA	Disease	Human	isolated from a patient with Pneumonia, Septicemia
S. aureus	218	IS-M	AJLD00000000	USA	n/a		n/a	-	MRSA	Disease	Human	isolated from a patient with Pneumonia, Septicemia
S. aureus	219	M1015	ACST00000000	USA	n/a	ST30	30	-	MSSA	Disease	Human	isolated from a patient with Pneumonia, Septicemia
S. aureus	220	M809	ACUS00000000	USA	n/a	ST431	30	-	MSSA	Disease	Human	isolated from a patient with Pneumonia, Septicemia
S. aureus	221	M876	ACJV00000000	USA	n/a	ST30	30	-	MSSA	Disease	Human	isolated from a patient with Pneumonia, Septicemia
S. aureus	222	M899	ACSU00000000	USA	n/a	ST30	30	-	MSSA	Disease	Human	isolated from a patient with Pneumonia, Septicemia
S. aureus	223	MR1	ACZQ00000000	UK	n/a	ST5	5	-	MRSA	Disease	Human	isolate from a human in Poland with a wound
S. aureus	224	MRSA131	AECR00000000	USA	n/a	ST923	8	-	MRSA	Disease	Human	isolate from a soft tissue infection of the skin
S. aureus	225	MRSA177	AECP00000000	USA	n/a	ST8	8	-	MRSA	Disease	Human	isolated from a soft tissue infection of the skin
S. aureus	226	Mu50-omega	BABM00000000	Japan	n/a	ST5	5	-	MRSA	Disease	Human	isolate from a surgical site infection
S. aureus	227	NN50	BAEA00000000	Japan	n/a		n/a	-	MRSA	Disease	Human	bacteremia isolate
S. aureus	228	RN4220	AFGU00000000	USA	n/a	ST8	8	-	MSSA	Lab strain	Human	laboratory strain originally derived from NCTC8325-4 using UV and chemical mutagenesis
S. aureus	229	TCH130	ACHD00000000	USA	n/a	ST72	n/a	-	MSSA	Healthy	Human	skin isolate
S. aureus	230	TCH70	ACHH00000000	USA	n/a	ST1	1	-	MRSA	Healthy	Human	skin isolate
S. aureus	231	VCU006	AGTZ00000000	USA	n/a		n/a	-	MSSA	Disease	Human	Pneumonia, associated with human airways
S. aureus	232	VRS1	AHBK00000000	USA	n/a	ST371	5	-	MRSA	Disease	Human	isolated from a diseased patient
S. aureus	233	VRS10	AHBT00000000	USA	n/a	ST5	5	-	MRSA	Disease	Human	isolated from a diseased patient
S. aureus	234	VRS11a	AHBU00000000	USA	n/a	ST5	5	-	MRSA	Disease	Human	isolated from a diseased patient
S. aureus	235	VRS11b	AHBV00000000	USA	n/a	ST5	5	-	MRSA	Disease	Human	isolated from a diseased patient
S. aureus	236	VRS2	AHBL00000000	USA	n/a	ST5	5	-	MRSA	Disease	Human	isolated from a diseased patient
S. aureus	237	VRS3a	AHBM00000000	USA	n/a	ST5	5	-	MRSA	Disease	Human	isolated from a diseased patient
S. aureus	238	VRS4	AHBN00000000	USA	n/a		5	-	MRSA	Disease	Human	isolated from a diseased patient
S. aureus	239	VRS5	AHBO00000000	USA	n/a	ST231	n/a	-	MRSA	Disease	Human	isolated from a diseased patient
S. aureus	240	VRS6	AHBP00000000	USA	n/a	ST85	5	-	MRSA	Disease	Human	isolated from a diseased patient
S. aureus	241	VRS7	AHBQ00000000	USA	n/a	ST231	5	-	MRSA	Disease	Human	isolated from a diseased patient
S. aureus	242	VRS8	AHBR00000000	USA	n/a	ST5	5	-	MRSA	Disease	Human	isolated from a diseased patient
S. aureus	243	VRS9	AHBS00000000	USA	n/a	ST5	5	-	MRSA	Disease	Human	isolated from a diseased patient
S. aureus	244	WBG10049	ACSV00000000	USA	n/a	ST30	30	-	MRSA	Disease	Human	isolated from a patient with Pneumonia, Septicemia
S. aureus	245	WW2703/97	ACSW00000000	USA	n/a	ST30	30	-	MRSA	Disease	Human	isolated from a patient with Pneumonia, Septicemia
S. aureus	246	CF-Marseille	CABA00000000	France	n/a	ST5	5	-	MRSA	Disease	Human	isolate from a patient with toxic shock syndrome and scarlet fever
S. aureus	247	JKD6009	ABSA00000000	Australia	n/a	ST239	239	-	MRSA	Disease	Human	human pathogen
S. epidermidis	1	ATCC 12228	AE015929	China	n/a	ST8	2	A	MSSE	Healthy	Human	commensal isolate
S. epidermidis	2	RP62A	CP000029	USA	1980	ST10	2	A	MRSE	Disease	Human	isolated from catheter infection
S. epidermidis	37	14.1.R1.SE	AGUC00000000	USA	n/a		n/a	B	MSSE	Healthy	Human	skin isolate
S. epidermidis	38	BCM-HMP0060	ACHE00000000	USA	n/a	ST59	2	A	MRSE	Healthy	Human	skin isolate
S. epidermidis	39	FRI909	AENR00000000	USA	n/a		n/a	B	MSSE	Disease	Human	isolated from a patient with Pneumonia, Septicemia
S. epidermidis	41	M23864:W2(grey)	ADMU00000000	USA	n/a	ST5	2	A	MRSE	Healthy	Human	skin isolate
S. epidermidis	42	NIH04003	AKHJ00000000	USA	2004	ST430	2	A	MRSE	Disease	Human	bacteremia isolate
S. epidermidis	43	NIH04008	AKHF00000000	USA	2004	ST2	2	A	MRSE	Disease	Human	bacteremia isolate
S. epidermidis	44	NIH05001	AKHE00000000	USA	2005	ST2	2	A	MRSE	Disease	Human	bacteremia isolate
S. epidermidis	45	NIH05003	AKHI00000000	USA	2005	ST7	2	A	MSSE	Disease	Human	bacteremia isolate
S. epidermidis	46	NIH05005	AKHD00000000	USA	2005	ST2	2	A	MRSE	Disease	Human	bacteremia isolate
S. epidermidis	47	NIH051475	AKHL00000000	USA	2005	ST89	2	A	MRSE	Healthy	Human	isolate from joint fluid
S. epidermidis	48	NIH051668	AKHK00000000	USA	2005	ST185	2	A	MRSE	Disease	Human	isolate from lung
S. epidermidis	49	NIH06004	AKHH00000000	USA	2006	ST5	2	A	MRSE	Disease	Human	bacteremia isolate
S. epidermidis	50	NIH08001	AKHG00000000	USA	2008	ST5	2	A	MRSE	Disease	Human	bacteremia isolate
S. epidermidis	51	NIHLM001	AKHC00000000	USA	2008	ST323	2	A	MSSE	Healthy	Human	skin isolate (alar crease)
S. epidermidis	52	NIHLM003	AKHB00000000	USA	2008	ST218	2	A	MSSE	Healthy	Human	skin isolate (umbilicus)
S. epidermidis	53	NIHLM008	AKHA00000000	USA	2008	ST324	S324	A	MSSE	Healthy	Human	skin isolate (alar crease)
S. epidermidis	54	NIHLM015	AKGZ00000000	USA	2008	ST325	193	B	MSSE	Healthy	Human	skin isolate
S. epidermidis	55	NIHLM018	AKGY00000000	USA	2008	ST20	2	A	MSSE	Healthy	Human	skin isolate
S. epidermidis	56	NIHLM020	AKGW00000000	USA	2008	ST7	2	A	MSSE	Healthy	Human	skin isolate (axilla)
S. epidermidis	57	NIHLM021	AKGV00000000	USA	2008	ST327	2	A	MSSE	Healthy	Human	skin isolate (axilla)
S. epidermidis	58	NIHLM023	AKGU00000000	USA	2008	ST328	S328	B	MSSE	Healthy	Human	skin isolate (toe web)
S. epidermidis	59	NIHLM031	AKGX00000000	USA	2008	ST326	n/a	B	MSSE	Healthy	Human	skin isolate (plantar heel)
S. epidermidis	60	NIHLM037	AKGT00000000	USA	2008	ST329	193	B	MSSE	Healthy	Human	skin isolate (glabella)
S. epidermidis	61	NIHLM039	AKGS00000000	USA	2008	ST73	2	A	MSSE	Healthy	Human	skin isolate (retroauricular crease)
S. epidermidis	62	NIHLM040	AKGR00000000	USA	2008	ST170	171	C	MSSE	Healthy	Human	skin isolate (retroauricular crease)
S. epidermidis	63	NIHLM049	AKGQ00000000	USA	2008	ST330	2	A	MRSE	Healthy	Human	skin isolate (gluteal crease)
S. epidermidis	64	NIHLM053	AKGP00000000	USA	2008	ST331	227	B	MRSE	Healthy	Human	skin isolate (hypothenar palm)
S. epidermidis	65	NIHLM057	AKGO00000000	USA	2008	ST331	227	B	MRSE	Healthy	Human	skin isolate (occiput)
S. epidermidis	66	NIHLM061	AKGN00000000	USA	2008	ST332	365	B	MRSE	Healthy	Human	nasal carriage isolate
S. epidermidis	67	NIHLM067	AKGM00000000	USA	2008	ST333	2	A	MSSE	Healthy	Human	skin isolate (axilla)
S. epidermidis	68	NIHLM070	AKGL00000000	USA	2008	ST334	2	A	MSSE	Healthy	Human	skin isolate (alar crease)
S. epidermidis	69	NIHLM087	AKGK00000000	USA	2008	ST72	S72	C	MSSE	Healthy	Human	nasal carriage isolate
S. epidermidis	70	NIHLM088	AKGJ00000000	USA	2008	ST184	2	A	MSSE	Healthy	Human	nasal carriage isolate
S. epidermidis	71	NIHLM095	AKGI00000000	USA	2008	ST72	S72	C	MSSE	Healthy	Human	skin isolate (gluteal crease)
S. epidermidis	72	SK135	ADEY00000000	USA	n/a	ST57	2	A	MSSE	Disease	Human	isolated from a patient with Pneumonia, Septicemia
S. epidermidis	73	VCU028	AFEH00000000	USA	n/a	ST1	2	A	MRSE	Disease	Human	Pneumonia, associated with human airways
S. epidermidis	74	VCU037	AFTY00000000	USA	n/a		n/a	A	MSSE	Disease	Human	Pneumonia, associated with human airways
S. epidermidis	75	VCU041	AHKX00000000	USA	n/a	ST2	2	A	MRSE	Disease	Human	Pneumonia, associated with human airways
S. epidermidis	76	VCU045	AFEI00000000	USA	n/a	ST5	2	A	MRSE	Disease	Human	Pneumonia, associated with human airways
S. epidermidis	77	VCU057	AHKY00000000	USA	n/a	ST8	2	A	MRSE	Disease	Human	Pneumonia, associated with human airways
S. epidermidis	78	VCU065	AHKZ00000000	USA	n/a		n/a	A	MRSE	Disease	Human	Pneumonia, associated with human airways
S. epidermidis	79	VCU071	AGUB00000000	USA	n/a	ST19	147	C	MSSE	Disease	Human	Pneumonia, associated with human airways
S. epidermidis	80	VCU081	AHLU00000000	USA	n/a	ST1	2	A	MRSE	Disease	Human	Pneumonia, associated with human airways
S. epidermidis	81	VCU105	AFTZ00000000	USA	n/a	ST73	2	A	MSSE	Disease	Human	Pneumonia, associated with human airways
S. epidermidis	82	VCU109	AFUA00000000	USA	n/a		n/a	A	MSSE	Disease	Human	Pneumonia, associated with human airways
S. epidermidis	83	VCU117	AHLA00000000	USA	n/a	ST23	2	A	MRSE	Disease	Human	Pneumonia, associated with human airways
S. epidermidis	84	VCU118	AHLB00000000	USA	n/a		n/a	B	MSSE	Disease	Human	Pneumonia, associated with human airways
S. epidermidis	85	VCU120	AHLC00000000	USA	n/a	ST22	2	A	MRSE	Disease	Human	Pneumonia, associated with human airways
S. epidermidis	86	VCU123	AHLE00000000	USA	n/a	ST73	2	A	MSSE	Disease	Human	Pneumonia, associated with human airways
S. epidermidis	87	VCU125	AHLF00000000	USA	n/a	ST384	2	A	MSSE	Disease	Human	Pneumonia, associated with human airways
S. epidermidis	88	VCU126	AHLG00000000	USA	n/a	ST23	2	A	MRSE	Disease	Human	Pneumonia, associated with human airways
S. epidermidis	89	VCU127	AHLH00000000	USA	n/a	ST136	2	A	MSSE	Disease	Human	Pneumonia, associated with human airways
S. epidermidis	90	VCU128	AHLI00000000	USA	n/a		n/a	B	MSSE	Disease	Human	Pneumonia, associated with human airways
S. epidermidis	91	VCU129	AHLJ00000000	USA	n/a	ST329	193	B	MSSE	Disease	Human	Pneumonia, associated with human airways
S. epidermidis	92	VCU144	AFED00000000	USA	n/a		n/a	A	MSSE	Disease	Human	Pneumonia, associated with human airways
S. epidermidis	93	W23144	ACJC00000000	USA	n/a	ST290	365	B	MRSE	Healthy	Human	skin isolate
S. epidermidis	211	IS-250	AJJR00000000	USA	n/a		n/a	A	MRSE	Disease	Human	isolated from a patient with Pneumonia, Septicemia
S. epidermidis	217	IS-K	AJJS00000000	USA	n/a	ST130	2	A	MRSE	Disease	Human	isolated from a patient with Pneumonia, Septicemia
S. epidermidis	248	DEN19	This study	Denmark	1997	ST1	2	A	IV	Disease	Human	n.a.
S. epidermidis	249	ICE18	This study	Iceland	1997	ST1	2	A	IV	Healthy	Human	Wound
S. epidermidis	250	ICE7	This study	Iceland	1997	ST2	2	A	III	Disease	Human	Blood
S. epidermidis	251	1347N	This study	Portugal	1999	ST2	2	A	MSSE	Healthy	Human	Nasal swab
S. epidermidis	252	DEN22	This study	Denmark	1997	ST4	2	A	IV	Disease	Human	Blood
S. epidermidis	253	ICE192	This study	Iceland	1998	ST5	2	A	IV	Disease	Human	Blood
S. epidermidis	254	DEN178	This study	Denmark	1998	ST5	2	A	IV	Disease	Human	Blood
S. epidermidis	255	ICE9	This study	Iceland	1997	ST6	2	A	III	Disease	Human	Urine
S. epidermidis	256	ICE95	This study	Iceland	1997	ST10	2	A	IV	Healthy	Human	Wound
S. epidermidis	257	DEN76	This study	Denmark	1997	ST14	2	A	MSSE	Disease	Human	Blood
S. epidermidis	258	HFA6181	This study	Portugal	2001	ST17	2	A	MSSE	Healthy	Human	Nasal swab
S. epidermidis	259	ICE99	This study	Iceland	1997	ST20	2	A	IV	Healthy	Human	Wound
S. epidermidis	260	DEN185	This study	Denmark	1998	ST21	2	A	IV	Disease	Human	Blood
S. epidermidis	261	DEN73	This study	Denmark	1997	ST21	2	A	C/2	Disease	Human	Blood
S. epidermidis	262	DEN61	This study	Denmark	1997	ST22	2	A	III	Healthy	Human	Wound
S. epidermidis	263	HFA6228	This study	Portugal	2001	ST22	2	A	A/C	Healthy	Human	Nasal swab
S. epidermidis	264	AGT24	This study	Argentina	1997	ST23	2	A	B/3	Disease	Human	Blood
S. epidermidis	265	HUR105	This study	Hungary	1998	ST23	2	A	MSSE	Disease	Human	Sputum
S. epidermidis	266	ICE26	This study	Iceland	1997	ST248 (hST34)	2	A	IV	Disease	Human	Blood
S. epidermidis	267	966N	This study	Portugal	1998	ST35	2	A	MSSE	Healthy	Human	Nasal swab
S. epidermidis	268	ICE21	This study	Iceland	1997	ST36	2	A	I	Disease	Human	Wound
S. epidermidis	269	ICE24	This study	Iceland	1997	ST38	2	A	IV	n/a	Human	Wound
S. epidermidis	270	DEN107	This study	Denmark	1998	ST40	2	A	IV	Disease	Human	Blood
S. epidermidis	271	ICE87	This study	Iceland	1997	ST40	2	A	A/C,4	Disease	Human	Wound
S. epidermidis	272	DEN116	This study	Denmark	1998	ST215(hST42)	2	A	I	Disease	Human	Blood
S. epidermidis	273	ICE122	This study	Iceland	1998	ST215(hST42)	2	A	I	Healthy	Human	Wound
S. epidermidis	274	MCO150	This study	Denmark	1998	ST46	2	A	IV	Disease	Human	Blood
S. epidermidis	275	COB20	This study	Columbia	1997	ST51	2	A	IV	Disease	Human	Urine
S. epidermidis	276	ICE102	This study	Iceland	1998	ST21(hST52)	2	A	IV	Disease	Human	Wound
S. epidermidis	277	JAP271	This study	Japan	1998	ST54	2	A	MSSE	Healthy	Human	Urine
S. epidermidis	278	DEN189	This study	Denmark	1998	ST55	2	A	MSSE	n/a	Human	n.a.
S. epidermidis	279	HFA6162	This study	Portugal	2000	ST57	2	A	MSSE	Healthy	Human	Nasal swab
S. epidermidis	280	BUG46	This study	Bulgaria	1997	ST189(hST58)	2	A	IV	Disease	Human	n.a.
S. epidermidis	281	TAW60	This study	Taiwan	1997	ST59	2	A	MSSE	Healthy	Human	Sputum
S. epidermidis	282	HFA6226	This study	Portugal	2001	ST60	2	A	MSSE	Healthy	Human	Nasal swab
S. epidermidis	283	MEX60	This study	Mexico	1996	ST61	2	A	NT/2	Disease	Human	Catheter
S. epidermidis	284	MEX61	This study	Mexico	1996	ST61	2	A	MSSE	Disease	Human	Blood
S. epidermidis	285	GRE34	This study	Greece	1998	ST69	2	A	NT/2	NA	Human	n.a.
S. epidermidis	286	HFA6391	This study	Portugal	2001	ST73	2	A	MSSE	Healthy	Human	Nasal swab
S. epidermidis	287	CV45	This study	Cape Verde	1997	ST23(hST79)	2	A	IV	Healthy	Human	Nasal swab
S. epidermidis	288	GRE41	This study	Greece	1998	ST83	2	A	IV	Disease	Human	n.a.
S. epidermidis	289	DEN161	This study	Denmark	1998	ST35(hST85)	2	A	IV	Disease	Human	Blood
S. epidermidis	290	TAW113	This study	Taiwan	1997	ST85	2	A	MSSE	Disease	Human	Sputum
S. epidermidis	291	URU23	This study	Uraguay	1997	ST86	2	A	IV	Disease	Human	Urine
S. epidermidis	292	HFA6286	This study	Portugal	2001	ST88	2	A	MSSE	Healthy	Human	Nasal swab
S. epidermidis	293	ICE120	This study	Iceland	1998	ST89	2	A	IV	Disease	Human	Wound
S. epidermidis	294	HFA6096	This study	Portugal	2000	ST184(hST90)	2	A	MSSE	Healthy	Human	Nasal swab
S. epidermidis	295	619N1	This study	Portugal	1997	ST184	2	A	MSSE	Healthy	Human	Nasal swab
S. epidermidis	296	DEN62	This study	Denmark	1997	ST11	11	B	IV	Disease	Human	Blood
S. epidermidis	297	MEX37	This study	Mexico	1996	ST71	11	B	II	Disease	Human	CSF
S. epidermidis	298	JAP263	This study	Japan	1998	ST33	33	B	MSSE	Disease	Human	Wound
S. epidermidis	299	HUR51	This study	Hungary	1997	ST47	33	B	B/3	Disease	Human	Wound
S. epidermidis	300	ITL34	This study	Italy	1997	ST66	66	B	IV	Disease	Human	Wound
S. epidermidis	301	DEN110	This study	Denmark	1998	ST66 (hST68)	66	B	IV	Healthy	Human	n.a.
S. epidermidis	302	BUG37	This study	Bulgaria	1997	ST19	147	C	MSSE	Healthy	Human	Wound
S. epidermidis	303	CV13	This study	Cape Verde	1997	ST369(hST65)	365	B	IV	Healthy	Human	Nasal swab
S. epidermidis	304	747N1	This study	Portugal	1997	ST171	171	C	MSSE	Healthy	Human	Nasal swab
S. epidermidis	305	CV28	This study	Cape Verde	1997	ST44	212	A	MSSE	Healthy	Human	Nasal swab
S. epidermidis	306	59N	This study	Portugal	1996	ST212	212	A	MSSE	Healthy	Human	Nasal swab
S. epidermidis	307	HFA6173B	This study	Portugal	2000	ST37	247	B	IV	Healthy	Human	Nasal swab
S. epidermidis	308	MEX35	This study	Mexico	1996	ST49	247	B	IV	Disease	Human	Catheter
S. epidermidis	309	ITL299	This study	Italy	1997	ST32	S32	A	MSSE	Disease	Human	Wound
S. epidermidis	310	GRE53	This study	Greece	1998	ST39	S39	B	C/2	n.a.	Human	n.a.
S. epidermidis	311	DEN69	This study	Denmark	1997	ST56	S56	C	V	Disease	Human	Blood
S. epidermidis	312	CV20	This study	Cape Verde	1997	ST72	S72	C	IV	Healthy	Human	Nasal swab
S. epidermidis	313	93N	This study	Portugal	1996	ST329(hST193)	193	B	MSSE	Healthy	Human	Nasal swab
S. epidermidis	314	1076NL	This study	Portugal	1998	ST307	S307	A	MSSE	Healthy	Human	Nasal swab
S. epidermidis	315	148N	This study	Portugal	1996	ST390	S390	B	MSSE	Healthy	Human	Nasal swab
S. epidermidis	316	19N	This study	Portugal	1996	ST393	S393	B	MSSE	Healthy	Human	Nasal swab
S. epidermidis	317	612N1	This study	Portugal	1997	ST395	S395	A	IVc	Healthy	Human	Nasal swab
S. epidermidis	318	1243N	This study	Portugal	1998	ST398	S398	A	MSSE	Healthy	Human	Nasal swab
S. epidermidis	319	1290N	This study	Portugal	1999	ST399	S399	C	MSSE	Healthy	Human	Nasal swab
S. epidermidis	320	1437N	This study	Portugal	1999	ST400	S400	B	MSSE	Healthy	Human	Nasal swab
S. epidermidis	321	1474N	This study	Portugal	1999	ST401	S401	B	MSSE	Healthy	Human	Nasal swab
S. epidermidis	322	1340N	This study	Portugal	1999	ST402	S402	B	MSSE	Healthy	Human	Nasal swab
S. epidermidis	323	603N	This study	Portugal	1997	ST402	S402	B	MSSE	Healthy	Human	Nasal swab
S. epidermidis	324	56N	This study	Portugal	1996	ST403	S403	B	MSSE	Healthy	Human	Nasal swab
S. epidermidis	325	675N1	This study	Portugal	1997	ST404	S404	B	MSSE	Healthy	Human	Nasal swab
S. epidermidis	326	676NR1	This study	Portugal	1997	ST405	S405	B	MSSE	Healthy	Human	Nasal swab
S. epidermidis	327	790N	This study	Portugal	1997	ST406	S406	B	MSSE	Healthy	Human	Nasal swab
S. epidermidis	328	803NLR2	This study	Portugal	1997	ST407	S407	B	MSSE	Healthy	Human	Nasal swab
S. epidermidis	329	94N2B	This study	Portugal	1996	ST328(hST408)	S328	B	MSSE	Healthy	Human	Nasal swab
S. epidermidis	330	619N2	This study	Portugal	1997	ST184 (h=n.d.)	n/a	A	MSSE	Healthy	Human	Nasal swab
a. When available, information gathered from NCBI project pages or from the Genome OnLine Database (http://www.genomesonline.org)
b. Sequence types determined using the built-in MLST function of BIGSdb, linked with pubMLST databases. Lack of information denotes the possible truncation of a corresponding MLST locus at the end of a contig.
c. Clonal complexes defined by eBURST on S. aureus and S. epidermidis MLST.net databases (as accessed on December 2013)
